# Supplementary material for: Impact of Regular Intake of Microalgae on Nutrient Supply and Cardiovascular Risk Factors: Results from the NovAL Intervention Study
Source: Nutrients. 2023 Mar 28;15(7):1645. doi: 10.3390/nu15071645 (PMC10097350; doi:10.3390/nu15071645)
Supplement: Supplementary file 1 [file nutrients-15-01645-s001.zip]

Archive with 1 entries (1 files):
- nutrients-2287164-supplementary.pdf
